# Supplementary material for: Structural transformation and the gender pay gap in Sub-Saharan Africa
Source: PLoS One. 2023 Apr 7;18(4):e0278188. doi: 10.1371/journal.pone.0278188 (PMC10081774; doi:10.1371/journal.pone.0278188)
Supplement: S1 File — Stata do-file to construct Tables 1–3. (DO) [file pone.0278188.s011.do]

clear
set more off, permanently
set matsize 500
cd "C:\Users\govdbroeck\OneDrive - UCL\Werk\3. Onderzoek\5. STATA\LSMS"

* ---------------------------------------------------------------------------------------------------------------------------------------- *
				// DECOMPOSE GENDER PAY GAP IN MALAWI, NIGERIA & TANZANIA : DESCRIPTIVE STATISTICS
* ---------------------------------------------------------------------------------------------------------------------------------------- *


use "Database (working)\2. Gender pay gap\Cross-country overview", clear

// Define locals, globals and survey design

	local empl			empl_all empl_7d employed employed_multiple
	
	local var			education_level1 education_level2 education_level3 education_level4 age experience ///
						occupation1 occupation2 occupation3 occupation4 occupation5 occupation6 ///
						sector_detail1-sector_detail9
	
	global path			C:\Users\govdbroeck\OneDrive - UCL\Werk\3. Onderzoek\3. Eigen projecten\4. LSMS\Analyses\4. Gender pay gap
	
	svyset EA [pweight=weight], strata(stratum) singleunit(centered)
	
	

* ---------------------------------------------------------------------------------------------------------------------------------------- *

/*
**** TABLE 1: Employment rates ****


	// Define numbers of rows and columns
	local j_rows=8
	local k_columns=9
	
	
	// Build matrix for pooled countries
	mat m = J(`j_rows',3,.)
	
	local r=1
	local c=1
	
	quietly {
		foreach v of varlist `empl' {
					
				svy, subpop(if gender==0 & rural==1): mean `v' 
					mat m[`r',`c'] = e(b)
				svy, subpop(if gender==1 & rural==1): mean `v' 
					mat m[`r',`c'+1] = e(b)
				svy, subpop(if rural==1): reg `v' gender 
					mat m[`r',`c'+2] = e(p)

				local r=`r'+4
				
				svy, subpop(if gender==0 & rural==0): mean `v'
					mat m[`r',`c'] = e(b)
				svy, subpop(if gender==1 & rural==0): mean `v'
					mat m[`r',`c'+1] = e(b)
				svy, subpop(if rural==0): reg `v' gender
					mat m[`r',`c'+2] = e(p)
					
			local c=1
			local r=`r'-3
		}
	}
	
	mat rownames m =	"Employment rate (7d)" "Non-farm employment rate (7d)" "Non-farm employment rate (12m)" "Multiple (12m)" "Employment rate (7d)" "Non-farm employment rate (7d)" "Non-farm employment rate (12m)" "Multiple (12m)" 


	// Build matrix with non-farm employment rates
	mat n = J(`j_rows',`k_columns',.)
	
	local r=1
	local c=1
	
	quietly {
		foreach v of varlist `empl' {
			foreach i of num 2/4 {
					
				svy, subpop(if gender==0 & rural==1): mean `v' if country==`i'
					mat n[`r',`c'] = e(b)
				svy, subpop(if gender==1 & rural==1): mean `v' if country==`i'
					mat n[`r',`c'+1] = e(b)
				svy, subpop(if rural==1): reg `v' gender if country==`i'
					mat n[`r',`c'+2] = e(p)

				local r=`r'+4
				
				svy, subpop(if gender==0 & rural==0): mean `v' if country==`i'
					mat n[`r',`c'] = e(b)
				svy, subpop(if gender==1 & rural==0): mean `v' if country==`i'
					mat n[`r',`c'+1] = e(b)
				svy, subpop(if rural==0): reg `v' gender if country==`i'
					mat n[`r',`c'+2] = e(p)

					
				local r=`r'-4
				local c=`c'+3
			}
			local c=1
			local r=`r'+1
		}
	}
	
	
	// Build matrix with observations
	mat obs_r = J(1,`k_columns',.)

	local c=1

	quietly {
			foreach i of num 2/4 {
					svy, subpop(if gender==0 & rural==1): mean employed if country==`i'
					mat obs_r[1,`c'] = e(N_sub)
				svy, subpop(if gender==1 & rural==1): mean employed if country==`i'
					mat obs_r[1,`c'+1] = e(N_sub)
				local c=`c'+3
			}
	}

	mat rownames obs_r = 	"Observations"

	mat obs_u = J(1,`k_columns',.)

	local c=1

	quietly {
			foreach i of num 2/4 {
				svy, subpop(if gender==0 & rural==0): mean employed if country==`i'
					mat obs_u[1,`c'] = e(N_sub)
				svy, subpop(if gender==1 & rural==0): mean employed if country==`i'
					mat obs_u[1,`c'+1] = e(N_sub)
				local c=`c'+3
			}
	}

	mat rownames obs_u = 	"Observations"
	

	//Export to excel
	
	putexcel set "$path\descriptive_statistics_3countries.xlsx", sheet(Table 1, replace) modify
	
	putexcel B1:D1 = "All countries", hcenter merge font("Arial", 10) bold border(top)
	putexcel E1:G1 = "Malawi", hcenter merge font("Arial", 10) bold border(top)
	putexcel H1:J1 = "Tanzania", hcenter merge font("Arial", 10) bold border(top)
	putexcel K1:M1 = "Nigeria", hcenter merge font("Arial", 10) bold border(top)
	
	putexcel B2 = "Women", hcenter font("Arial", 10) italic border(bottom)
	putexcel C2 = "Men", hcenter font("Arial", 10) italic border(bottom)
	putexcel D2 = "P", hcenter font("Arial", 10) italic border(bottom)
	putexcel E2 = "Women", hcenter font("Arial", 10) italic border(bottom)
	putexcel F2 = "Men", hcenter font("Arial", 10) italic border(bottom)
	putexcel G2 = "P", hcenter font("Arial", 10) italic border(bottom)
	putexcel H2 = "Women", hcenter font("Arial", 10) italic border(bottom)
	putexcel I2 = "Men", hcenter font("Arial", 10) italic border(bottom)
	putexcel J2 = "P", hcenter font("Arial", 10) italic border(bottom)
	putexcel K2 = "Women", hcenter font("Arial", 10) italic border(bottom)
	putexcel L2 = "Men", hcenter font("Arial", 10) italic border(bottom)
	putexcel M2 = "P", hcenter font("Arial", 10) italic border(bottom)

	putexcel A3 = "Rural", hcenter  font("Arial", 10) italic 

	putexcel A4 = matrix(m), rownames nformat(number_d3) font("Arial", 10)
	putexcel E4 = matrix(n), nformat(number_d3) font("Arial", 10)
	putexcel A12 = matrix(obs_r), rownames nformat(number_sep) font("Arial", 10) 
	putexcel A13 = matrix(obs_u), rownames nformat(number_sep) font("Arial", 10) border(top)
	
	putexcel A14:M14 = "Notes: Population statistics are corrected using sampling weights. P-values are derived from bivariate analysis.", font("Arial", 10) border(top) left merge
	*/
	
* ---------------------------------------------------------------------------------------------------------------------------------------- *

	
/*
**** TABLE 2: Absolute and median hourly pay ****

	// Define numbers of rows and columns
	local j_rows=4
	local k_columns=9
	
	
	// Build matrix for pooled countries
	mat m = J(`j_rows',3,.)
	
	local r=1
	local c=1
	
	quietly {
				svy, subpop(if gender==0 & rural==1): mean wage_hourly
					mat m[`r',`c'] = e(b)
				svy, subpop(if gender==1 & rural==1): mean wage_hourly 
					mat m[`r',`c'+1] = e(b)
				svy, subpop(if rural==1): reg wage_hourly gender 
					mat m[`r',`c'+2] = e(p)

				local r=`r'+2
				
				svy, subpop(if gender==0 & rural==0): mean wage_hourly
					mat m[`r',`c'] = e(b)
				svy, subpop(if gender==1 & rural==0): mean wage_hourly
					mat m[`r',`c'+1] = e(b)
				svy, subpop(if rural==0): reg wage_hourly gender
					mat m[`r',`c'+2] = e(p)
					
				local c=1
				local r=`r'-1
				
				_pctile wage_hourly [pweight=weight] if gender==0 & rural==1, p(50)
					mat m[`r',`c'] = r(r1)
				_pctile wage_hourly [pweight=weight] if gender==1 & rural==1, p(50)
					mat m[`r',`c'+1] = r(r1)
				rifhdreg wage_hourly	i.gender	if rural==1,	rif(q(50)) svy
					mat m[`r',`c'+2] = e(p)
	
				local r=`r'+2

				_pctile wage_hourly [pweight=weight] if gender==0 & rural==0, p(50)
					mat m[`r',`c'] = r(r1)
				_pctile wage_hourly [pweight=weight] if gender==1 & rural==0, p(50)
					mat m[`r',`c'+1] = r(r1)
				rifhdreg wage_hourly	i.gender	if rural==0,	rif(q(50)) svy
					mat m[`r',`c'+2] = e(p)
		
	}
	
	mat rownames m =	"Average hourly pay" "Median hourly pay" "Average hourly pay" "Median hourly pay"


	// Build matrix for separate countries
	mat n = J(`j_rows',`k_columns',.)
	
	local r=1
	local c=1
	
	quietly {
			foreach i of num 2/4 {
					
				svy, subpop(if gender==0 & rural==1): mean wage_hourly if country==`i'
					mat n[`r',`c'] = e(b)
				svy, subpop(if gender==1 & rural==1): mean wage_hourly if country==`i'
					mat n[`r',`c'+1] = e(b)
				svy, subpop(if rural==1): reg wage_hourly gender if country==`i'
					mat n[`r',`c'+2] = e(p)

				local r=`r'+2
				
				svy, subpop(if gender==0 & rural==0): mean wage_hourly if country==`i'
					mat n[`r',`c'] = e(b)
				svy, subpop(if gender==1 & rural==0): mean wage_hourly if country==`i'
					mat n[`r',`c'+1] = e(b)
				svy, subpop(if rural==0): reg wage_hourly gender if country==`i'
					mat n[`r',`c'+2] = e(p)

					
				local r=`r'-1
				
				_pctile wage_hourly [pweight=weight] if gender==0 & rural==1 & country==`i', p(50)
					mat n[`r',`c'] = r(r1)
				_pctile wage_hourly [pweight=weight] if gender==1 & rural==1 & country==`i', p(50)
					mat n[`r',`c'+1] = r(r1)
				rifhdreg wage_hourly	i.gender	if rural==1 & country==`i',	rif(q(50)) svy
					mat n[`r',`c'+2] = e(p)
	
				local r=`r'+2

				_pctile wage_hourly [pweight=weight] if gender==0 & rural==0 & country==`i', p(50)
					mat n[`r',`c'] = r(r1)
				_pctile wage_hourly [pweight=weight] if gender==1 & rural==0 & country==`i', p(50)
					mat n[`r',`c'+1] = r(r1)
				rifhdreg wage_hourly	i.gender	if rural==0 & country==`i',	rif(q(50)) svy
					mat n[`r',`c'+2] = e(p)
					
				local r=1
				local c=`c'+3
			}
	}
	
	
	// Build matrix with observations
	mat obs_r = J(1,`k_columns',.)

	local c=1

	quietly {
			foreach i of num 2/4 {
					svy, subpop(if gender==0 & rural==1 & employed==1): mean employed if country==`i'
					mat obs_r[1,`c'] = e(N_sub)
				svy, subpop(if gender==1 & rural==1 & employed==1): mean employed if country==`i'
					mat obs_r[1,`c'+1] = e(N_sub)
				local c=`c'+3
			}
	}

	mat rownames obs_r = 	"Observations"

	mat obs_u = J(1,`k_columns',.)

	local c=1

	quietly {
			foreach i of num 2/4 {
				svy, subpop(if gender==0 & rural==0 & employed==1): mean employed if country==`i'
					mat obs_u[1,`c'] = e(N_sub)
				svy, subpop(if gender==1 & rural==0 & employed==1): mean employed if country==`i'
					mat obs_u[1,`c'+1] = e(N_sub)
				local c=`c'+3
			}
	}

	mat rownames obs_u = 	"Observations"
	

	//Export to excel
	
	putexcel set "$path\descriptive_statistics_3countries.xlsx", sheet(Table 2, replace) modify
	
	putexcel B1:D1 = "All countries", hcenter merge font("Arial", 10) bold border(top)
	putexcel E1:G1 = "Malawi", hcenter merge font("Arial", 10) bold border(top)
	putexcel H1:J1 = "Tanzania", hcenter merge font("Arial", 10) bold border(top)
	putexcel K1:M1 = "Nigeria", hcenter merge font("Arial", 10) bold border(top)
	
	putexcel B2 = "Women", hcenter font("Arial", 10) italic border(bottom)
	putexcel C2 = "Men", hcenter font("Arial", 10) italic border(bottom)
	putexcel D2 = "P", hcenter font("Arial", 10) italic border(bottom)
	putexcel E2 = "Women", hcenter font("Arial", 10) italic border(bottom)
	putexcel F2 = "Men", hcenter font("Arial", 10) italic border(bottom)
	putexcel G2 = "P", hcenter font("Arial", 10) italic border(bottom)
	putexcel H2 = "Women", hcenter font("Arial", 10) italic border(bottom)
	putexcel I2 = "Men", hcenter font("Arial", 10) italic border(bottom)
	putexcel J2 = "P", hcenter font("Arial", 10) italic border(bottom)
	putexcel K2 = "Women", hcenter font("Arial", 10) italic border(bottom)
	putexcel L2 = "Men", hcenter font("Arial", 10) italic border(bottom)
	putexcel M2 = "P", hcenter font("Arial", 10) italic border(bottom)

	putexcel A3 = "Rural", hcenter  font("Arial", 10) italic 

	putexcel A4 = matrix(m), rownames nformat(number_d3) font("Arial", 10)
	putexcel E4 = matrix(n), nformat(number_d3) font("Arial", 10)
	putexcel A8 = matrix(obs_r), rownames nformat(number_sep) font("Arial", 10) 
	putexcel A9 = matrix(obs_u), rownames nformat(number_sep) font("Arial", 10) border(top)
	
	putexcel A10:M10 = "Notes: Population statistics are corrected using sampling weights. P-values are derived from bivariate Ordinary Least Squares regressions for mean comparisons and Recentered Influence Function regressions for median comparisons.", font("Arial", 10) border(top) left merge
	*/	
	
* ---------------------------------------------------------------------------------------------------------------------------------------- *
	
	
/*	
**** TABLE S2: Descriptive statistics in rural areas ****

	// Define numbers of rows and columns
	local j_rows=21
	local k_columns=9

	// Build matrix for pooled countries
	mat m = J(`j_rows',3,.)
	
	local r=1
	local c=1
	
	quietly {
		foreach v of varlist `var' {
				svy, subpop(if gender==0 & rural==1 & employed==1): mean `v'
					mat m[`r',`c'] = e(b)
				svy, subpop(if gender==1 & rural==1 & employed==1): mean `v'
					mat m[`r',`c'+1] = e(b)
				svy, subpop(if rural==1 & employed==1): reg `v' gender
					mat m[`r',`c'+2] = e(p)
					

			local c=1
			local r=`r'+1
		}
	}
	
	mat rownames m = 	"No degree" "Primary degree" "Secondary degree" "Tertiary degree" "Age" "Potential experience" "Self-employed without" "Self-employed with" "Low-skilled employee" "Medium-skilled employee" "High-skilled employee" "Missing occupation" "Mining" "Manufacturing" "Electricity, utilities" "Construction" "Commerce" "Transport, storage, comm." "Finance, real estate" "Other services" "Missing sector"

						
	// Build matrix with worker and work characteristics
	mat n = J(`j_rows',`k_columns',.)

	local r=1
	local c=1
	
	quietly {
		foreach v of varlist `var' {
			foreach i of num 2/4 {
				svy, subpop(if gender==0 & rural==1 & employed==1): mean `v' if country==`i' 
					mat n[`r',`c'] = e(b)
				svy, subpop(if gender==1 & rural==1 & employed==1): mean `v' if country==`i'
					mat n[`r',`c'+1] = e(b)
				svy, subpop(if rural==1 & employed==1): reg `v' gender if country==`i'
					mat n[`r',`c'+2] = e(p)
				local c=`c'+3
			}
			local c=1
			local r=`r'+1
		}
	}
	


	// Build matrix with observations
	mat obs = J(1,`k_columns',.)

	local c=1

	quietly {
			foreach i of num 2/4 {
				svy, subpop(if gender==0 & rural==1 & employed==1): mean employed if country==`i'
					mat obs[1,`c'] = e(N_sub)
				svy, subpop(if gender==1 & rural==1 & employed==1): mean employed if country==`i'
					mat obs[1,`c'+1] = e(N_sub)
				local c=`c'+3
			}
	}

	mat rownames obs = 	"Observations"
	
		
	//Export to excel
	
	putexcel set "$path\descriptive_statistics_3countries.xlsx", sheet(Table S2, replace) modify
	
	putexcel B1:D1 = "All countries", hcenter merge font("Arial", 10) bold border(top)
	putexcel E1:G1 = "Malawi", hcenter merge font("Arial", 10) bold border(top)
	putexcel H1:J1 = "Tanzania", hcenter merge font("Arial", 10) bold border(top)
	putexcel K1:M1 = "Nigeria", hcenter merge font("Arial", 10) bold border(top)
	
	putexcel B2 = "Women", hcenter font("Arial", 10) italic border(bottom)
	putexcel C2 = "Men", hcenter font("Arial", 10) italic border(bottom)
	putexcel D2 = "P", hcenter font("Arial", 10) italic border(bottom)
	putexcel E2 = "Women", hcenter font("Arial", 10) italic border(bottom)
	putexcel F2 = "Men", hcenter font("Arial", 10) italic border(bottom)
	putexcel G2 = "P", hcenter font("Arial", 10) italic border(bottom)
	putexcel H2 = "Women", hcenter font("Arial", 10) italic border(bottom)
	putexcel I2 = "Men", hcenter font("Arial", 10) italic border(bottom)
	putexcel J2 = "P", hcenter font("Arial", 10) italic border(bottom)
	putexcel K2 = "Women", hcenter font("Arial", 10) italic border(bottom)
	putexcel L2 = "Men", hcenter font("Arial", 10) italic border(bottom)
	putexcel M2 = "P", hcenter font("Arial", 10) italic border(bottom)

	putexcel A3 = "Human capital", font("Arial", 10) italic
	putexcel A4 = matrix(m), rownames nformat(number_d3) font("Arial", 10) 
	putexcel E4 = matrix(n), nformat(number_d3) font("Arial", 10)
	putexcel A25 = matrix(obs), rownames nformat(number_sep) font("Arial", 10) border(top)
	
	putexcel A26:J26 = "Notes: Population statistics are corrected using sampling weights. P-values are derived from bivariate regressions.", font("Arial", 10) border(top) left merge
	*/
	


* ---------------------------------------------------------------------------------------------------------------------------------------- *

	
**** TABLE S3: Descriptive statistics in rural areas ****


	// Define numbers of rows and columns
	local j_rows=21
	local k_columns=9

	// Build matrix for pooled countries
	mat m = J(`j_rows',3,.)
	
	local r=1
	local c=1
	
	quietly {
		foreach v of varlist `var' {
				svy, subpop(if gender==0 & rural==0 & employed==1): mean `v'
					mat m[`r',`c'] = e(b)
				svy, subpop(if gender==1 & rural==0 & employed==1): mean `v'
					mat m[`r',`c'+1] = e(b)
				svy, subpop(if rural==0 & employed==1): reg `v' gender
					mat m[`r',`c'+2] = e(p)
					

			local c=1
			local r=`r'+1
		}
	}
	
	mat rownames m = 	"No degree" "Primary degree" "Secondary degree" "Tertiary degree" "Age" "Potential experience" "Self-employed without" "Self-employed with" "Low-skilled employee" "Medium-skilled employee" "High-skilled employee" "Missing occupation" "Mining" "Manufacturing" "Electricity, utilities" "Construction" "Commerce" "Transport, storage, comm." "Finance, real estate" "Other services" "Missing sector"

	
	// Build matrix with worker and work characteristics
	mat n = J(`j_rows',`k_columns',.)

	local r=1
	local c=1
	
	quietly {
		foreach v of varlist `var' {
			foreach i of num 2/4 {
				svy, subpop(if gender==0 & rural==0 & employed==1): mean `v' if country==`i' 
					mat n[`r',`c'] = e(b)
				svy, subpop(if gender==1 & rural==0 & employed==1): mean `v' if country==`i'
					mat n[`r',`c'+1] = e(b)
				svy, subpop(if rural==0 & employed==1): reg `v' gender if country==`i'
					mat n[`r',`c'+2] = e(p)
				local c=`c'+3
			}
			local c=1
			local r=`r'+1
		}
	}
	


	// Build matrix with observations
	mat obs = J(1,`k_columns',.)

	local c=1

	quietly {
			foreach i of num 2/4 {
				svy, subpop(if gender==0 & rural==0 & employed==1): mean employed if country==`i'
					mat obs[1,`c'] = e(N_sub)
				svy, subpop(if gender==1 & rural==0 & employed==1): mean employed if country==`i'
					mat obs[1,`c'+1] = e(N_sub)
				local c=`c'+3
			}
	}

	mat rownames obs = 	"Observations"
	
		
	//Export to excel
	
	putexcel set "$path\descriptive_statistics_3countries.xlsx", sheet(Table S3, replace) modify
	
	putexcel B1:D1 = "All countries", hcenter merge font("Arial", 10) bold border(top)
	putexcel E1:G1 = "Malawi", hcenter merge font("Arial", 10) bold border(top)
	putexcel H1:J1 = "Tanzania", hcenter merge font("Arial", 10) bold border(top)
	putexcel K1:M1 = "Nigeria", hcenter merge font("Arial", 10) bold border(top)
	
	putexcel B2 = "Women", hcenter font("Arial", 10) italic border(bottom)
	putexcel C2 = "Men", hcenter font("Arial", 10) italic border(bottom)
	putexcel D2 = "P", hcenter font("Arial", 10) italic border(bottom)
	putexcel E2 = "Women", hcenter font("Arial", 10) italic border(bottom)
	putexcel F2 = "Men", hcenter font("Arial", 10) italic border(bottom)
	putexcel G2 = "P", hcenter font("Arial", 10) italic border(bottom)
	putexcel H2 = "Women", hcenter font("Arial", 10) italic border(bottom)
	putexcel I2 = "Men", hcenter font("Arial", 10) italic border(bottom)
	putexcel J2 = "P", hcenter font("Arial", 10) italic border(bottom)
	putexcel K2 = "Women", hcenter font("Arial", 10) italic border(bottom)
	putexcel L2 = "Men", hcenter font("Arial", 10) italic border(bottom)
	putexcel M2 = "P", hcenter font("Arial", 10) italic border(bottom)

	putexcel A3 = "Human capital", font("Arial", 10) italic
	putexcel A4 = matrix(m), rownames nformat(number_d3) font("Arial", 10) 
	putexcel E4 = matrix(n), nformat(number_d3) font("Arial", 10)
	putexcel A25 = matrix(obs), rownames nformat(number_sep) font("Arial", 10) border(top)
	
	putexcel A26:J26 = "Notes: Population statistics are corrected using sampling weights. P-values are derived from bivariate regressions.", font("Arial", 10) border(top) left merge
	
*/	
