# Supplementary material for: Structural transformation and the gender pay gap in Sub-Saharan Africa
Source: PLoS One. 2023 Apr 7;18(4):e0278188. doi: 10.1371/journal.pone.0278188 (PMC10081774; doi:10.1371/journal.pone.0278188)
Supplement: S3 File — Stata do-file to construct S4–S8 Tables. (DO) [file pone.0278188.s013.do]

clear
set more off, permanently
set matsize 11000
cd "C:\Users\govdbroeck\OneDrive - UCL\Werk\3. Onderzoek\5. STATA\LSMS"

* ---------------------------------------------------------------------------------------------------------------------------------------- *
				// DECOMPOSE GENDER PAY GAP IN MALAWI, NIGERIA & TANZANIA : OAXACA-BLINDER DECOMPOSITION ADJUSTED FOR SELECTION BIAS
* ---------------------------------------------------------------------------------------------------------------------------------------- *


// Define locals, globals and survey design

use "Database (working)\2. Gender pay gap\Cross-country overview", clear

	recode int_month* proxy (.=0)
	
	
	
	// Recode enumerator dummies to have sufficient observations per enumerator
	gen enumerator_g = enumerator if country==4
	replace enumerator_g = 1 if country==4 & enumerator==0
	
	replace enumerator_g = 1 if country==2 & (enumerator==1 | enumerator==12 | enumerator==13 | enumerator==14 | enumerator==15 | enumerator==16 | enumerator==17 | enumerator==83 | enumerator==90)
	replace enumerator_g = 2 if country==2 & (enumerator==2 | enumerator==18 | enumerator==19 | enumerator==20 | enumerator==21 | enumerator==22 | enumerator==23 | enumerator==24 | enumerator==91)
	replace enumerator_g = 3 if country==2 & (enumerator==3 | enumerator==25 | enumerator==26 | enumerator==27 | enumerator==28 | enumerator==29 | enumerator==30 | enumerator==31 | enumerator==92)
	replace enumerator_g = 4 if country==2 & (enumerator==4 | enumerator==32 | enumerator==33 | enumerator==34 | enumerator==35 | enumerator==36 | enumerator==37 | enumerator==38 | enumerator==93)
	replace enumerator_g = 5 if country==2 & (enumerator==5 | enumerator==39 | enumerator==40 | enumerator==41 | enumerator==42 | enumerator==43 | enumerator==44 | enumerator==45 | enumerator==94)
	replace enumerator_g = 6 if country==2 & (enumerator==6 | enumerator==46 | enumerator==47 | enumerator==48 | enumerator==49 | enumerator==50 | enumerator==51 | enumerator==52 | enumerator==95)
	replace enumerator_g = 7 if country==2 & (enumerator==7 | enumerator==53 | enumerator==54 | enumerator==55 | enumerator==56 | enumerator==57 | enumerator==58 | enumerator==59 | enumerator==96)
	replace enumerator_g = 8 if country==2 & (enumerator==8 | enumerator==60 | enumerator==61 | enumerator==62 | enumerator==63 | enumerator==64 | enumerator==84 | enumerator==85 | enumerator==97) 
	replace enumerator_g = 9 if country==2 & (enumerator==9 | enumerator==65 | enumerator==66 | enumerator==67 | enumerator==68 | enumerator==69 | enumerator==86 | enumerator==87 | enumerator==98) 
	replace enumerator_g = 10 if country==2 & (enumerator==10 | enumerator==70 | enumerator==71 | enumerator==72 | enumerator==73 | enumerator==74 | enumerator==88 | enumerator==89 | enumerator==99) 
	replace enumerator_g = 11 if country==2 & (enumerator==11 | enumerator==75 | enumerator==76 | enumerator==77 | enumerator==78 | enumerator==79 | enumerator==80 | enumerator==81 | enumerator==82)
	
	replace enumerator_g = 1 if country==3 & (enumerator==1 | enumerator==12 | enumerator==13 | enumerator==14 | enumerator==47 | enumerator==51)
	replace enumerator_g = 2 if country==3 & (enumerator==2 | enumerator==15 | enumerator==16 | enumerator==17 | enumerator==52 | enumerator==53)
	replace enumerator_g = 3 if country==3 & (enumerator==3 | enumerator==18 | enumerator==19 | enumerator==20 | enumerator==54 | enumerator==55)
	replace enumerator_g = 4 if country==3 & (enumerator==4 | enumerator==21 | enumerator==22 | enumerator==23 | enumerator==56 | enumerator==57)
	replace enumerator_g = 5 if country==3 & (enumerator==5 | enumerator==24 | enumerator==25 | enumerator==26 | enumerator==61 | enumerator==62)
	replace enumerator_g = 6 if country==3 & (enumerator==6 | enumerator==27 | enumerator==28 | enumerator==29 | enumerator==63 | enumerator==64)
	replace enumerator_g = 7 if country==3 & (enumerator==7 | enumerator==30 | enumerator==31 | enumerator==32 | enumerator==65 | enumerator==71)
	replace enumerator_g = 8 if country==3 & (enumerator==8 | enumerator==33 | enumerator==34 | enumerator==35 | enumerator==72 | enumerator==73)
	replace enumerator_g = 9 if country==3 & (enumerator==9 | enumerator==36 | enumerator==37 | enumerator==38 | enumerator==74 | enumerator==75)
	replace enumerator_g = 10 if country==3 & (enumerator==10 | enumerator==39 | enumerator==40 | enumerator==41 | enumerator==77 | enumerator==81 | enumerator==82 | enumerator==83)
	replace enumerator_g = 11 if country==3 & (enumerator==11 | enumerator==42 | enumerator==43 | enumerator==44 | enumerator==45 | enumerator==84 | enumerator==99)
	
	drop enumerator-enumerator82
	rename enumerator_g enumerator
	label var enumerator "Enumerator identifier"
	tab enumerator, gen(enumerator)
	order enumerator-enumerator11, after(int_month12)
	

	global education	education_level2-education_level4 
	global experience	experience experience2 employed_multiple
	global sector		sector_detail1-sector_detail4 sector_detail6-sector_detail9 
	global occupation	occupation2-occupation6
	global context		region2-region6 proxy int_month2-int_month12 enumerator2-enumerator11

	global selection 	marital_status HHsize_child LAND_total livestock
	global age			experience experience2
	global education2
	global context2		region2-region6 proxy int_month2-int_month12 

	global path			C:\Users\govdbroeck\OneDrive - UCL\Werk\3. Onderzoek\3. Eigen projecten\4. LSMS\Analyses\4. Gender pay gap
	
	svyset EA [pweight=weight], strata(stratum) singleunit(centered)
	
	
	
	
	estimates clear
	scalar drop _all
	clear matrix
	

* ---------------------------------------------------------------------------------------------------------------------------------------- *

**** TABLE S7 + S8: Probability of being non-farm employed - Selection models (rural / urban) ****

	// All countries pooled
		
		*RURAL
		probit employed $selection $education $age $context		if rural==1 & female==1
		quietly: svy, subpop(if rural==1 & female==1): probit employed $selection $education $age $context		
			
			// Test whether selection variables are jointly equal to zero.
			test $selection 

			// Calculate Inverse Mill's ratio
			cap drop xb
			predict xb if e(sample), xb
			cap drop touse
			gen touse = e(sample)
			replace touse = 0 if missing(xb) & rural==1 & female==1 
			replace xb = employed if xb==.		// Some values are not predicted, because there is a variable that perfectly predicts. These values need to be replaced by their actual values.
			cap drop mills_r
			generate mills_r = normalden(-xb) / (1 - normal(-xb))											

			// Calculate and store average marginal effects
			margins if touse & rural==1 & female==1 , dydx(*) post force
			estimates store Sel_r_f
			
		probit employed $selection $education $age $context		if rural==1 & female==0
		quietly: svy, subpop(if rural==1 & female==0): probit employed $selection $education $age $context		
			
			// Test whether selection variables are jointly equal to zero.
			test $selection 

			// Calculate Inverse Mill's ratio
			cap drop xb
			predict xb if e(sample), xb
			cap drop touse
			gen touse = e(sample)
			replace touse = 0 if missing(xb) & rural==1 & female==0 
			replace xb = employed if xb==.		// Some values are not predicted, because there is a variable that perfectly predicts. These values need to be replaced by their actual values.
			replace mills_r = normalden(-xb) / (1 - normal(-xb))											if mills_r==.
		
			// Calculate and store average marginal effects
			margins if touse & rural==1 & female==0 , dydx(*) post force
			estimates store Sel_r_m
		

				
		*URBAN
		probit employed $selection $education $age $context		if rural==0 & female==1
		quietly: svy, subpop(if rural==0 & female==1): probit employed $selection $education $age $context		
			
			// Test whether selection variables are jointly equal to zero.
			test $selection 

			// Calculate Inverse Mill's ratio
			cap drop xb
			predict xb if e(sample), xb
			cap drop touse
			gen touse = e(sample)
			replace touse = 0 if missing(xb) & rural==0 & female==1 
			replace xb = employed if xb==.		// Some values are not predicted, because there is a variable that perfectly predicts. These values need to be replaced by their actual values.
			cap drop mills_u
			generate mills_u = normalden(-xb) / (1 - normal(-xb))											

			// Calculate and store average marginal effects
			margins if touse & rural==0 & female==1 , dydx(*) post force
			estimates store Sel_u_f
			
		probit employed $selection $education $age $context		if rural==0 & female==0
		quietly: svy, subpop(if rural==0 & female==0): probit employed $selection $education $age $context		
			
			// Test whether selection variables are jointly equal to zero.
			test $selection 

			// Calculate Inverse Mill's ratio
			cap drop xb
			predict xb if e(sample), xb
			cap drop touse
			gen touse = e(sample)
			replace touse = 0 if missing(xb) & rural==0 & female==0 
			replace xb = employed if xb==.		// Some values are not predicted, because there is a variable that perfectly predicts. These values need to be replaced by their actual values.
			replace mills_u = normalden(-xb) / (1 - normal(-xb))											if mills_u==.
		
			// Calculate and store average marginal effects
			margins if touse & rural==0 & female==0 , dydx(*) post force
			estimates store Sel_u_m


			
	// All countries separated

	foreach i of num 2/4 {
	
		*RURAL
		probit employed $selection $education $age $context		if country==`i' & rural==1 & female==1
		quietly: svy, subpop(if rural==1 & female==1): probit employed $selection $education $age $context		if country==`i'
			
			// Test whether selection variables are jointly equal to zero.
			test $selection 

			// Calculate Inverse Mill's ratio
			cap drop xb
			predict xb if e(sample), xb
			cap drop touse
			gen touse = e(sample)
			replace touse = 0 if missing(xb) & rural==1 & female==1 & country==`i'
			replace xb = employed if xb==.		// Some values are not predicted, because there is a variable that perfectly predicts. These values need to be replaced by their actual values.
			cap drop mills_r`i'
			generate mills_r`i' = normalden(-xb) / (1 - normal(-xb))											if country==`i'

			// Calculate and store average marginal effects
			margins if touse & rural==1 & female==1 & country==`i', dydx(*) post force
			estimates store Sel_r_f`i'
			
		probit employed $selection $education $age $context		if country==`i' & rural==1 & female==0
		quietly: svy, subpop(if rural==1 & female==0): probit employed $selection $education $age $context		if country==`i'
			
			// Test whether selection variables are jointly equal to zero.
			test $selection 

			// Calculate Inverse Mill's ratio
			cap drop xb
			predict xb if e(sample), xb
			cap drop touse
			gen touse = e(sample)
			replace touse = 0 if missing(xb) & rural==1 & female==0 & country==`i'
			replace xb = employed if xb==.		// Some values are not predicted, because there is a variable that perfectly predicts. These values need to be replaced by their actual values.
			replace mills_r`i' = normalden(-xb) / (1 - normal(-xb))											if country==`i' & mills_r`i'==.
		
			// Calculate and store average marginal effects
			margins if touse & rural==1 & female==0 & country==`i', dydx(*) post force
			estimates store Sel_r_m`i'
		

				
		*URBAN
		probit employed $selection $education $age $context		if country==`i' & rural==0 & female==1
		quietly: svy, subpop(if rural==0 & female==1): probit employed $selection $education $age $context		if country==`i'
			
			// Test whether selection variables are jointly equal to zero.
			test $selection 

			// Calculate Inverse Mill's ratio
			cap drop xb
			predict xb if e(sample), xb
			cap drop touse
			gen touse = e(sample)
			replace touse = 0 if missing(xb) & rural==0 & female==1 & country==`i'
			replace xb = employed if xb==.		// Some values are not predicted, because there is a variable that perfectly predicts. These values need to be replaced by their actual values.
			cap drop mills_u`i'
			generate mills_u`i' = normalden(-xb) / (1 - normal(-xb))											if country==`i'

			// Calculate and store average marginal effects
			margins if touse & rural==0 & female==1 & country==`i', dydx(*) post force
			estimates store Sel_u_f`i'
			
		probit employed $selection $education $age $context		if country==`i' & rural==0 & female==0
		quietly: svy, subpop(if rural==0 & female==0): probit employed $selection $education $age $context		if country==`i'
			
			// Test whether selection variables are jointly equal to zero.
			test $selection 

			// Calculate Inverse Mill's ratio
			cap drop xb
			predict xb if e(sample), xb
			cap drop touse
			gen touse = e(sample)
			replace touse = 0 if missing(xb) & rural==0 & female==0 & country==`i'
			replace xb = employed if xb==.		// Some values are not predicted, because there is a variable that perfectly predicts. These values need to be replaced by their actual values.
			replace mills_u`i' = normalden(-xb) / (1 - normal(-xb))											if country==`i' & mills_u`i'==.
		
			// Calculate and store average marginal effects
			margins if touse & rural==0 & female==0 & country==`i', dydx(*) post force
			estimates store Sel_u_m`i'
			

	}
	
	
	
	// Export to excel
	
	xml_tab Sel_r*,	 						save("$path\Decomposition regressions_Heckman.xml") sd below wide stats(N) font("Arial" 9) sheet(Selection_rural, color(2)) replace ///
											drop(0* o* 1o* proxy *region* *int_month* *enumerator*) constant("Constant") title("Selection - Rural") ///
											notes("The estimates are weighted in accordance with the complex survey design. Significant coefficients are indicated with * p<0.1, ** p<0.05 and *** p<0.01.") ///
											lines(FIRST_ROW 2 EST_NAMES 2 COL_NAMES 2 Unexplained 2 LAST_ROW 2)
	
	
	xml_tab Sel_u*,	 						save("$path\Decomposition regressions_Heckman.xml") sd below wide stats(N) font("Arial" 9) sheet(Selection_urban, color(2)) append ///
											drop(0* o* 1o* proxy *region* *int_month* *enumerator*) constant("Constant") title("Selection - Urban") ///
											notes("The estimates are weighted in accordance with the complex survey design. Significant coefficients are indicated with * p<0.1, ** p<0.05 and *** p<0.01.") ///
											lines(FIRST_ROW 2 EST_NAMES 2 COL_NAMES 2 Unexplained 2 LAST_ROW 2)
											

	
											
* ---------------------------------------------------------------------------------------------------------------------------------------- *

**** TABLE S11: Oaxaca-Blinder decomposition of pay gap adjusted for selection bias ****
		
	// All countries pooled

		oaxaca 	log_wage_hourly $education $experience $sector $occupation $context 		, ///
				by(female) pooled svy( , subpop(if rural==1)) noisily relax ///
				categorical(education_level?, sector_detail?, occupation?, region?, int_month1-int_month12, enumerator1-enumerator11) /// 
				detail(education: education_level?, experience: experience experience2 employed_multiple, sector: sector_detail?, occupation: occupation?, context: region? proxy int_month1-int_month12 enumerator1-enumerator11) ///
				model1(heckman, select(employed = $selection $education $age $context) mle) ///
				model2(heckman, select(employed = $selection $education $age $context) mle)

		cap drop Rural
		estimates store Rural, title(Rural)

		oaxaca 	log_wage_hourly $education $experience $sector $occupation $context 			, ///
				by(female) pooled svy( , subpop(if rural==0)) noisily relax ///
				categorical(education_level?, sector_detail?, occupation?, region?, int_month1-int_month12, enumerator1-enumerator11) ///
				detail(education: education_level?, experience: experience experience2 employed_multiple, sector: sector_detail?, occupation: occupation?, context: region? proxy int_month1-int_month12 enumerator1-enumerator11) ///
				model1(heckman, select(employed = $selection $education $age $context) mle) ///
				model2(heckman, select(employed = $selection $education $age $context) mle)
				
		cap drop Urban
		estimates store Urban, title(Urban)
		

	// All countries separately

	foreach i of num 2/4 {

		oaxaca 	log_wage_hourly $education $experience $sector $occupation $context 			if country==`i', ///
				by(female) pooled svy( , subpop(if rural==1)) noisily relax ///
				categorical(education_level?, sector_detail?, occupation?, region?, int_month1-int_month12, enumerator1-enumerator11) /// 
				detail(education: education_level?, experience: experience experience2 employed_multiple, sector: sector_detail?, occupation: occupation?, context: region? proxy int_month1-int_month12 enumerator1-enumerator11) ///
				model1(heckman, select(employed = $selection $education $age $context) mle) ///
				model2(heckman, select(employed = $selection $education $age $context) mle)

		cap drop Rural_`i'
		estimates store Rural_`i', title(Rural)

		oaxaca 	log_wage_hourly $education $experience $sector $occupation $context 			if country==`i', ///
				by(female) pooled svy( , subpop(if rural==0)) noisily relax ///
				categorical(education_level?, sector_detail?, occupation?, region?, int_month1-int_month12, enumerator1-enumerator11) ///
				detail(education: education_level?, experience: experience experience2 employed_multiple, sector: sector_detail?, occupation: occupation?, context: region? proxy int_month1-int_month12 enumerator1-enumerator11) ///
				model1(heckman, select(employed = $selection $education $age $context) mle) ///
				model2(heckman, select(employed = $selection $education $age $context) mle)
				
		cap drop Urban_`i'
		estimates store Urban_`i', title(Urban)
		
	}
	
	
	// Export to excel
	
	xml_tab Rural*, 						save("$path\Decomposition regressions_Heckman.xml") sd below wide stats(N) font("Arial" 9) sheet(OB_rur_Heckman, color(2)) append ///
											/*drop(0* 1o* *region* *int_month* *enumerator* proxy)*/ constant("Constant") title("Oaxaca-Blinder decomposition - Rural") ///
											notes("The estimates are weighted in accordance with the complex survey design. Significant coefficients are indicated with * p<0.1, ** p<0.05 and *** p<0.01. Selection variables are marital status, number of children, landholdings and livestock units.") ///
											lines(FIRST_ROW 2 EST_NAMES 2 COL_NAMES 2 Unexplained 2 LAST_ROW 2)

	xml_tab Urban*, 						save("$path\Decomposition regressions_Heckman.xml") sd below wide stats(N) font("Arial" 9) sheet(OB_urb_Heckman, color(2)) append ///
											/*drop(0* 1o* *region* *int_month* *enumerator* proxy)*/ constant("Constant") title("Oaxaca-Blinder decomposition - Urban") ///
											notes("The estimates are weighted in accordance with the complex survey design. Significant coefficients are indicated with * p<0.1, ** p<0.05 and *** p<0.01. Selection variables are marital status, number of children, landholdings and livestock units.") ///
											lines(FIRST_ROW 2 EST_NAMES 2 COL_NAMES 2 Unexplained 2 LAST_ROW 2)
				
				exit
											
* ---------------------------------------------------------------------------------------------------------------------------------------- *

**** TABLES S9 & S10: Heckman adjusted earnings functions - gender separated ****

	// All countries pooled

	* RURAL
	qui: svy, subpop(if rural==1): 				heckman log_wage_hourly 	i.female $education $experience $sector $occupation $context  		, /// 
											select(employed = i.female $selection $education $age $context) mle 
	cap drop Rural_earn
	estimates store Rural_earn, title(Rural pooled)

	qui: svy, subpop(if rural==1 & female==1): 	heckman log_wage_hourly 	$education $experience $sector $occupation $context  		, /// 
											select(employed = $selection $education $age $context) mle
	cap drop Rural_earn_women
	estimates store Rural_earn_women, title(Rural women)
		
	qui: svy, subpop(if rural==1 & female==0): 	heckman log_wage_hourly 	$education $experience $sector $occupation $context   		, /// 
											select(employed = $selection $education $age $context) mle
	cap drop Rural_earn_men
	estimates store Rural_earn_men, title(Rural men)

	* URBAN
	qui: svy, subpop(if rural==0): 				heckman log_wage_hourly 	i.female $education $experience $sector $occupation $context  		, /// 
											select(employed = i.female $selection $education $age $context) mle 
	cap drop Urban_earn
	estimates store Urban_earn, title(Urban pooled)

	qui: svy, subpop(if rural==0 & female==1): 	heckman log_wage_hourly 	$education $experience $sector $occupation $context  		, /// 
											select(employed = $selection $education $age $context) mle
	cap drop Urban_earn_women
	estimates store Urban_earn_women, title(Urban women)
		
	qui: svy, subpop(if rural==0 & female==0): 	heckman log_wage_hourly 	$education $experience $sector $occupation $context   		, /// 
											select(employed = $selection $education $age $context) mle
	cap drop Urban_earn_men
	estimates store Urban_earn_men, title(Urban men)

	
	// All countries separately

	foreach i of num 2/4 {
	
		*RURAL
		qui: svy, subpop(if rural==1): 			heckman log_wage_hourly 	i.female $education $experience $sector $occupation $context  	if country==`i', /// 
											select(employed = i.female $selection $education $age $context) mle
		cap drop Rural_earn_`i'
		estimates store Rural_earn_`i', title(Rural pooled)

		qui: svy, subpop(if rural==1 & female==1):	heckman log_wage_hourly 	$education $experience $sector $occupation $context  		if country==`i', /// 
												select(employed = $selection $education $age $context) mle
		cap drop Rural_earn_women_`i'
		estimates store Rural_earn_women_`i', title(Rural women)

		qui: svy, subpop(if rural==1 & female==0): 	heckman log_wage_hourly 	$education $experience $sector $occupation $context  		if country==`i', /// 
												select(employed = $selection $education $age $context) mle
		cap drop Rural_earn_men_`i'
		estimates store Rural_earn_men_`i', title(Rural men)

		*URBAN
		qui: svy, subpop(if rural==0): 			heckman log_wage_hourly 	i.female $education $experience $sector $occupation $context   	if country==`i', ///
											select(employed = i.female $selection $education $age $context) mle
		cap drop Urban_earn_`i'
		estimates store Urban_earn_`i', title(Urban pooled)

		qui: svy, subpop(if rural==0 & female==1): 	heckman log_wage_hourly 	$education $experience $sector $occupation $context   		if country==`i', /// 
												select(employed = $selection $education $age $context) mle
		cap drop Urban_earn_women_`i'
		estimates store Urban_earn_women_`i', title(Urban women)
		
		qui: svy, subpop(if rural==0 & female==0): 	heckman log_wage_hourly 	$education $experience $sector $occupation $context  		if country==`i', /// 
												select(employed = $selection $education $age $context) mle
		cap drop Urban_earn_men_`i'
		estimates store Urban_earn_men_`i', title(Urban men)

	}


	// Export to excel

	xml_tab Rural_earn*, 							save("$path\Decomposition regressions_Heckman.xml") sd below wide stats(N r2) font("Arial" 9) sheet(Earnings_rural_adj, color(2)) append ///
													drop(0* 1o* o.* *region* *enumerator* proxy *int_month*) constant("Constant") title("Earnings functions") ///
													notes("Notes: Population statistics are corrected using sampling weights. Significant coefficients are indicated with * p<0.1, ** p<0.05 and *** p<0.01.") ///
													lines(FIRST_ROW 2 EST_NAMES 2 COL_NAMES 2 _cons 2 LAST_ROW 2)

	xml_tab Urban_earn*, 								save("$path\Decomposition regressions_Heckman.xml") sd below wide stats(N r2) font("Arial" 9) sheet(Earnings_urban_adj, color(2)) append ///
													drop(0* 1o* o.* *region* *enumerator* proxy *int_month*) constant("Constant") title("Earnings functions") ///
													notes("Notes: Population statistics are corrected using sampling weights. Significant coefficients are indicated with * p<0.1, ** p<0.05 and *** p<0.01.") ///
													lines(FIRST_ROW 2 EST_NAMES 2 COL_NAMES 2 _cons 2 LAST_ROW 2)
													
	
	// Check rho based on unweighted regressions
	
	// All countries pooled

	* RURAL
	heckman log_wage_hourly 	i.female $education $experience $sector $occupation $context if rural==1  		, /// 
											select(employed = i.female $selection $education $age $context) mle 
	heckman log_wage_hourly 	$education $experience $sector $occupation $context  		if rural==1 & female==1, /// 
											select(employed = $selection $education $age $context) mle
	heckman log_wage_hourly 	$education $experience $sector $occupation $context   		if rural==1 & female==0, /// 
											select(employed = $selection $education $age $context) mle
	* URBAN
	heckman log_wage_hourly 	i.female $education $experience $sector $occupation $context if rural==0 		, /// 
											select(employed = i.female $selection $education $age $context) mle 
	heckman log_wage_hourly 	$education $experience $sector $occupation $context  		if rural==0 & female==1, /// 
											select(employed = $selection $education $age $context) mle
	heckman log_wage_hourly 	$education $experience $sector $occupation $context   		if rural==0 & female==0, /// 
											select(employed = $selection $education $age $context) mle
	
	// All countries separately

	foreach i of num 2/4 {
	

		*RURAL
		heckman log_wage_hourly 	i.female $education $experience $sector $occupation $context  	if country==`i' & rural==1, /// 
											select(employed = i.female $selection $education $age $context) mle
		heckman log_wage_hourly 	$education $experience $sector $occupation $context  		if country==`i' & rural==1 & female==1, /// 
												select(employed = $selection $education $age $context) mle
		heckman log_wage_hourly 	$education $experience $sector $occupation $context  		if country==`i' & rural==1 & female==0, /// 
												select(employed = $selection $education $age $context) mle
		
		*URBAN
		heckman log_wage_hourly 	i.female $education $experience $sector $occupation $context   	if country==`i' & rural==0, ///
											select(employed = i.female $selection $education $age $context) mle
		heckman log_wage_hourly 	$education $experience $sector $occupation $context   		if country==`i' & rural==0 & female==1, /// 
												select(employed = $selection $education $age $context) mle
		heckman log_wage_hourly 	$education $experience $sector $occupation $context  		if country==`i' & rural==0 & female==0, /// 
												select(employed = $selection $education $age $context) mle
	
	}
													
