# Supplementary material for: Structural transformation and the gender pay gap in Sub-Saharan Africa
Source: PLoS One. 2023 Apr 7;18(4):e0278188. doi: 10.1371/journal.pone.0278188 (PMC10081774; doi:10.1371/journal.pone.0278188)
Supplement: S4 File — Stata do-file to construct S9 Table. (DO) [file pone.0278188.s014.do]

clear
set more off, permanently
set matsize 11000
cd "C:\Users\govdbroeck\OneDrive - UCL\Werk\3. Onderzoek\5. STATA\LSMS"

* ---------------------------------------------------------------------------------------------------------------------------------------- *
				// DECOMPOSE GENDER PAY GAP IN MALAWI, NIGERIA & TANZANIA : MEDIAN PAY GAP 
* ---------------------------------------------------------------------------------------------------------------------------------------- *


// Define locals, globals and survey design

use "Database (working)\2. Gender pay gap\Cross-country overview", clear

	recode int_month* proxy (.=0)
	
	
	
	// Recode enumerator dummies to have sufficient observations per enumerator
	gen enumerator_g = enumerator if country==4
	replace enumerator_g = 1 if country==4 & enumerator==0
	
	replace enumerator_g = 1 if country==2 & (enumerator==1 | enumerator==12 | enumerator==13 | enumerator==14 | enumerator==15 | enumerator==16 | enumerator==17 | enumerator==83 | enumerator==90)
	replace enumerator_g = 2 if country==2 & (enumerator==2 | enumerator==18 | enumerator==19 | enumerator==20 | enumerator==21 | enumerator==22 | enumerator==23 | enumerator==24 | enumerator==91)
	replace enumerator_g = 3 if country==2 & (enumerator==3 | enumerator==25 | enumerator==26 | enumerator==27 | enumerator==28 | enumerator==29 | enumerator==30 | enumerator==31 | enumerator==92)
	replace enumerator_g = 4 if country==2 & (enumerator==4 | enumerator==32 | enumerator==33 | enumerator==34 | enumerator==35 | enumerator==36 | enumerator==37 | enumerator==38 | enumerator==93)
	replace enumerator_g = 5 if country==2 & (enumerator==5 | enumerator==39 | enumerator==40 | enumerator==41 | enumerator==42 | enumerator==43 | enumerator==44 | enumerator==45 | enumerator==94)
	replace enumerator_g = 6 if country==2 & (enumerator==6 | enumerator==46 | enumerator==47 | enumerator==48 | enumerator==49 | enumerator==50 | enumerator==51 | enumerator==52 | enumerator==95)
	replace enumerator_g = 7 if country==2 & (enumerator==7 | enumerator==53 | enumerator==54 | enumerator==55 | enumerator==56 | enumerator==57 | enumerator==58 | enumerator==59 | enumerator==96)
	replace enumerator_g = 8 if country==2 & (enumerator==8 | enumerator==60 | enumerator==61 | enumerator==62 | enumerator==63 | enumerator==64 | enumerator==84 | enumerator==85 | enumerator==97) 
	replace enumerator_g = 9 if country==2 & (enumerator==9 | enumerator==65 | enumerator==66 | enumerator==67 | enumerator==68 | enumerator==69 | enumerator==86 | enumerator==87 | enumerator==98) 
	replace enumerator_g = 10 if country==2 & (enumerator==10 | enumerator==70 | enumerator==71 | enumerator==72 | enumerator==73 | enumerator==74 | enumerator==88 | enumerator==89 | enumerator==99) 
	replace enumerator_g = 11 if country==2 & (enumerator==11 | enumerator==75 | enumerator==76 | enumerator==77 | enumerator==78 | enumerator==79 | enumerator==80 | enumerator==81 | enumerator==82)
	
	replace enumerator_g = 1 if country==3 & (enumerator==1 | enumerator==12 | enumerator==13 | enumerator==14 | enumerator==47 | enumerator==51)
	replace enumerator_g = 2 if country==3 & (enumerator==2 | enumerator==15 | enumerator==16 | enumerator==17 | enumerator==52 | enumerator==53)
	replace enumerator_g = 3 if country==3 & (enumerator==3 | enumerator==18 | enumerator==19 | enumerator==20 | enumerator==54 | enumerator==55)
	replace enumerator_g = 4 if country==3 & (enumerator==4 | enumerator==21 | enumerator==22 | enumerator==23 | enumerator==56 | enumerator==57)
	replace enumerator_g = 5 if country==3 & (enumerator==5 | enumerator==24 | enumerator==25 | enumerator==26 | enumerator==61 | enumerator==62)
	replace enumerator_g = 6 if country==3 & (enumerator==6 | enumerator==27 | enumerator==28 | enumerator==29 | enumerator==63 | enumerator==64)
	replace enumerator_g = 7 if country==3 & (enumerator==7 | enumerator==30 | enumerator==31 | enumerator==32 | enumerator==65 | enumerator==71)
	replace enumerator_g = 8 if country==3 & (enumerator==8 | enumerator==33 | enumerator==34 | enumerator==35 | enumerator==72 | enumerator==73)
	replace enumerator_g = 9 if country==3 & (enumerator==9 | enumerator==36 | enumerator==37 | enumerator==38 | enumerator==74 | enumerator==75)
	replace enumerator_g = 10 if country==3 & (enumerator==10 | enumerator==39 | enumerator==40 | enumerator==41 | enumerator==77 | enumerator==81 | enumerator==82 | enumerator==83)
	replace enumerator_g = 11 if country==3 & (enumerator==11 | enumerator==42 | enumerator==43 | enumerator==44 | enumerator==45 | enumerator==84 | enumerator==99)
	
	drop enumerator-enumerator82
	rename enumerator_g enumerator
	label var enumerator "Enumerator identifier"
	tab enumerator, gen(enumerator)
	order enumerator-enumerator11, after(int_month12)
	

	global education	education_level2-education_level4 
	global experience	experience experience2 employed_multiple
	global sector		sector_detail1-sector_detail4 sector_detail6-sector_detail9 
	global occupation	occupation2-occupation6
	global context		region2-region6 proxy int_month2-int_month12 enumerator2-enumerator11

	global selection 	marital_status HHsize_child LAND_total livestock
	global age			experience experience2
	global education2
	global context2		region2-region6 proxy int_month2-int_month12 

	global path			C:\Users\govdbroeck\OneDrive - UCL\Werk\3. Onderzoek\3. Eigen projecten\4. LSMS\Analyses\4. Gender pay gap
	
	svyset EA [pweight=weight], strata(stratum) singleunit(centered)
	
	
	
	
	estimates clear
	scalar drop _all
	clear matrix
	
	
* ---------------------------------------------------------------------------------------------------------------------------------------- *

**** TABLE S12: Oaxaca-Blinder decomposition of median pay gap ****

	// Estimate RIF at median
	
		gen rif_r=.
		gen rif_u=.

		rifhdreg log_wage_hourly	$education $experience $sector $occupation $context		if rural==1 & female==0 	[pweight=weight],	rif(q(50)) retain(rif_r_m)
			replace rif_r = rif_r_m if rural==1 & female==0
	
		rifhdreg log_wage_hourly	$education $experience $sector $occupation $context		if rural==1 & female==1		[pweight=weight],	rif(q(50))  retain(rif_r_f) 
			replace rif_r = rif_r_f if rural==1 & female==1

		rifhdreg log_wage_hourly	$education $experience $sector $occupation $context		if rural==0 & female==0		[pweight=weight],	rif(q(50)) retain(rif_u_m) 
			replace rif_u = rif_u_m if rural==0 & female==0
	
		rifhdreg log_wage_hourly	$education $experience $sector $occupation $context		if rural==0 & female==1		[pweight=weight],	rif(q(50)) retain(rif_u_f) 
			replace rif_u = rif_u_f if rural==0 & female==1

		foreach i of num 2/4 {
			
			gen rif_r_`i'=.
			gen rif_u_`i'=.
	
			rifhdreg log_wage_hourly 	$education $experience $sector $occupation $context   if country==`i' & rural==1 & female==0	[pweight=weight], rif(q(50)) retain(rif_r_m_`i')
				replace rif_r_`i' = rif_r_m_`i' if country==`i' & rural==1 & female==0
				
			rifhdreg log_wage_hourly 	$education $experience $sector $occupation $context   if country==`i' & rural==1 & female==1	[pweight=weight], rif(q(50)) retain(rif_r_f_`i')
				replace rif_r_`i' = rif_r_f_`i' if country==`i' & rural==1 & female==1

			rifhdreg log_wage_hourly 	$education $experience $sector $occupation $context   if country==`i' & rural==0 & female==0	[pweight=weight], rif(q(50)) retain(rif_u_m_`i')
				replace rif_u_`i' = rif_u_m_`i' if country==`i' & rural==0 & female==0
				
			rifhdreg log_wage_hourly 	$education $experience $sector $occupation $context   if country==`i' & rural==0 & female==1	[pweight=weight], rif(q(50)) retain(rif_u_f_`i')
				replace rif_u_`i' = rif_u_f_`i' if country==`i' & rural==0 & female==1
				
		}


	// Oaxaca-Blinder decomposition at median

		oaxaca9 rif_r 	$education $experience $sector $occupation $context 	, ///
				by(female) pooled svy( , subpop(if rural==1)) noisily  ///
				categorical(education_level?, sector_detail?, occupation?, region?, int_month1-int_month12, enumerator1-enumerator11) ///
				detail(education: education_level?, experience: experience experience2 employed_multiple, sector: sector_detail?, occupation: occupation?, context: region? proxy int_month1-int_month12 enumerator1-enumerator11)
		cap drop rif_rural
		estimates store rif_rural, title(Rural)
		
		oaxaca9 rif_u	$education $experience $sector $occupation $context	 , ///
				by(female) pooled svy( , subpop(if rural==0)) noisily  ///
				categorical(education_level?, sector_detail?, occupation?, region?, int_month1-int_month12, enumerator1-enumerator11) ///
				detail(education: education_level?, experience: experience experience2 employed_multiple, sector: sector_detail?, occupation: occupation?, context: region? proxy int_month1-int_month12 enumerator1-enumerator11)
		cap drop rif_urban
		estimates store rif_urban, title(Urban)

	
	foreach i of num 2/4 {
	
		*RURAL
		oaxaca9 rif_r_`i' $education $experience $sector $occupation $context 		if country==`i', ///
				by(female) pooled svy( , subpop(if rural==1)) noisily ///
				categorical(education_level?, sector_detail?, occupation?, region?, int_month1-int_month12, enumerator1-enumerator11) ///
				detail(education: education_level?, experience: experience experience2 employed_multiple, sector: sector_detail?, occupation: occupation?, context: region? proxy int_month1-int_month12 enumerator1-enumerator11)
		cap drop rif_rural_`i'
		estimates store rif_rural_`i', title(Rural)

		*URBAN
		oaxaca9 rif_u_`i' $education $experience $sector $occupation $context			if country==`i', ///
				by(female) pooled svy( , subpop(if rural==0)) noisily ///
				categorical(education_level?, sector_detail?, occupation?, region?, int_month1-int_month12, enumerator1-enumerator11) ///
				detail(education: education_level?, experience: experience experience2 employed_multiple, sector: sector_detail?, occupation: occupation?, context: region? proxy int_month1-int_month12 enumerator1-enumerator11)
		cap drop rif_urban_`i'
		estimates store rif_urban_`i', title(Urban)

				
	}
	

	
	// Export to excel
	
	xml_tab rif_rural*, 						save("$path\Decomposition regressions_median.xml") sd below wide stats(N) font("Arial" 9) sheet(OB_rur, color(2)) replace ///
											/*drop(0* 1o* *region *enumerator proxy *int_month)*/ constant("Constant") title("Oaxaca-Blinder detailed decomposition - Rural") ///
											notes("Notes: Population statistics are corrected using sampling weights. Significant coefficients are indicated with * p<0.1, ** p<0.05 and *** p<0.01.") ///
											lines(FIRST_ROW 2 EST_NAMES 2 COL_NAMES 2 Unexplained 2 LAST_ROW 2)

											
	xml_tab rif_urban*, 						save("$path\Decomposition regressions_median.xml") sd below wide stats(N) font("Arial" 9) sheet(OB_urb, color(2)) append ///
											/*drop(0* 1o* *region *enumerator proxy *int_month)*/ constant("Constant") title("Oaxaca-Blinder detailed decomposition - Urban") ///
											notes("Notes: Population statistics are corrected using sampling weights. Significant coefficients are indicated with * p<0.1, ** p<0.05 and *** p<0.01 and standard errors are reported between parentheses.") ///
											lines(FIRST_ROW 2 EST_NAMES 2 COL_NAMES 2 Unexplained 2 LAST_ROW 2)
